# Supplementary material for: Human Neutrophil Response to Pseudomonas Bacteriophage PAK_P1, a Therapeutic Candidate
Source: Viruses. 2023 Aug 12;15(8):1726. doi: 10.3390/v15081726 (PMC10458410; doi:10.3390/v15081726)
Supplement: Supplementary file 1 [file viruses-15-01726-s001.zip]

Archive with 1 entries (1 files):
- viruses-2540157-supplementary.pdf
